# Supplementary material for: The Gut Microbiota Affects Corticosterone Production in the Murine Small Intestine
Source: Int J Mol Sci. 2021 Apr 19;22(8):4229. doi: 10.3390/ijms22084229 (PMC8073041; doi:10.3390/ijms22084229)
Supplement: Supplementary file 1 [file ijms-22-04229-s001.zip]

Archive with 1 entries (1 files):
- ijms-1179149-supplementary.pdf
